# Supplementary material for: Human genomics of the humoral immune response against polyomaviruses
Source: Virus Evol. 2021 Jun 11;7(2):veab058. doi: 10.1093/ve/veab058 (PMC8438875; doi:10.1093/ve/veab058)
Supplement: veab058_Supp [file veab058_supp.zip]

Archive with 1 entries (1 files):
- Supplementary File for Review.docx
